# Supplementary material for: Large-scale movements of common bottlenose dolphins in the Atlantic: dolphins with an international courtyard
Source: PeerJ. 2021 Mar 25;9:e11069. doi: 10.7717/peerj.11069 (PMC8005289; doi:10.7717/peerj.11069)
Supplement: Supplemental Information 1 [file peerj-09-11069-s001.xlsx]

## Sheet: Sheet1
Novel insights on large-scale movements of common bottlenose dolphins in the NE Atlantic: dolphins with an international playground
Ana Dinis, Carlota Molina, Marta Tobeña, Annalisa Sambolino, Karin Hartman, Marc Fernandez, Sara Magalhães, Rui Santos, Fabian Ritter, Vidal Martín, Natacha Aguilar de Soto and Filipe Alves
S1 Table -Capture history of Macaronesia individuals within the different islands of the three archipelagos.
ID MACARONESIA INDIVIDUAL	SITE FIDELITY (Madeira)	2004			2005				2006	2007					2008			2009										2010																	2011
		2004-04-04	2004-05-19	2004-09-22	2005-03-11	2005-06-15	2005-07-27	2005-08-27	2006-11-21	2007-05-25	2007-05-26	2007-08-11	2007-09-23	2007-11-02	2008-02-06	2008-05-31	2008-06-20	2009-06-01	2009-07-26	2009-07-31	2009-08-02	2009-08-12	2009-10-23	2009-10-25	2009-10-30	2009-11-05	2009-08-12	2010-03-12	2010-04-09	2010-04-18	2010-04-19	2010-05-24	2010-05-27	2010-05-28	2010-05-30	2010-05-31	2010-06-04	2010-06-30	2010-07-20	2010-07-22	2010-09-07	2010-09-14	2010-10-01	2010-12-02	2011-01-22	2011-01-28	2011-05-09	2011-05-11	2011-05-23
Tt_MAC_1	migrant														El Hierro									El Hierro	El Hierro	El Hierro																El Hierro
Tt_MAC_2	transient																												La Palma		La Palma								La Palma	La Palma
Tt_MAC_3	migrant	El Hierro	El Hierro		El Hierro											El Hierro			El Hierro	El Hierro	El Hierro																				La Palma
Tt_MAC_4	transient																		El Hierro	El Hierro										La Gomera			El Hierro	El Hierro		El Hierro									El Hierro	El Hierro		El Hierro
Tt_MAC_5	transient																																										El Hierro
Tt_MAC_6	transient																																					Madeira
Tt_MAC_7	migrant
Tt_MAC_8	migrant																Madeira
Tt_MAC_9	migrant
Tt_MAC_10	transient			El Hierro																			El Hierro																								La Gomera
Tt_MAC_11	migrant
Tt_MAC_12	migrant																																					Madeira
Tt_MAC_13	migrant
Tt_MAC_14	migrant																																														La Gomera
Tt_MAC_15	migrant																																														La Gomera
Tt_MAC_16	migrant									El Hierro	El Hierro																					El Hierro		El Hierro	El Hierro		El Hierro
Tt_MAC_17	migrant
Tt_MAC_18	transient																					Madeira																	La Palma
Tt_MAC_19	migrant																																											Madeira					La Palma
Tt_MAC_20	transient
Tt_MAC_21	transient
Tt_MAC_22	transient
Tt_MAC_23	migrant					La Gomera
Tt_MAC_24	migrant							Pico	Pico			Pico	Pico															Madeira																Madeira
Tt_MAC_25	transient							São Miguel
Tt_MAC_26	transient							São Miguel
[truncated: 42 more columns]
